# Supplementary material for: Calculation of additional load and deformation of the receiving well enclosure structure caused by shield tunneling
Source: PLoS One. 2024 Apr 4;19(4):e0297912. doi: 10.1371/journal.pone.0297912 (PMC10994317; doi:10.1371/journal.pone.0297912)
Supplement: S1 Data — (XLSX) [file pone.0297912.s001.xlsx]

## Sheet: Sheet1
Fig.10a						Fig.10b						Fig.11a						Fig.11b						Fig.14a						Fig.14b						Fig.14c						Fig.14d						Fig.15a
x	Numerical simulation	Theoretical calculations	On-site			x	Numerical simulation	Theoretical calculations	On-site			x	5	10	15	20		x	5	10	15	20		x	5	10	15	20		x	5	10	15	20		x	5	10	15	20		x	5	10	15	20		x	5
0.248227	0.687432	0.409836	0.370492			0.328113	6.04027	6.68456	1.69128			-49.2593	22.8252	28.6391	28.6391	28.7468		-50	66.6667	66.6667	66.6667	33.3333		0.0793651	-72.9167	57.2917	171.875	130.208		0.078125	-57.6923	48.0769	153.846	125		0.0806452	-29.6296	24.6914	108.642	100		-0.0806452	-1.73835	9.8172	46.9283	58.7025		0	394.618
0.957447	0.680874	0.488525				1.16238	6.14765	5.71812				-47.4074	27.5624	21.7485	27.5624	27.6701		-47.8431	33.3333	33.3333	66.6667	33.3333		1.03175	-15.625	83.3333	166.667	130.208		1.09375	-3.20513	76.9231	153.846	121.795		1.12903	-7.40741	39.5062	108.642	98.7654		1.04839	1.42294	13.1971	46.9749	57.8638		1.19403	408.186
2.02128	0.680874	0.506011				2.13647	6.36242	6.79195				-45.5556	26.4858	32.1921	32.2997	32.1921		-46.2745	66.6667	66.6667	66.6667	66.6667		1.98413	46.875	130.208	156.25	125		1.95313	28.8462	105.769	150.641	121.795		2.09677	8.64198	56.7901	109.877	98.7654		1.93548	3.90681	15.9104	47.4624	56.7921		2.16418	502.035
3.22695	0.68306	0.540984				3.10962	6.4698	7.22148				-43.3333	19.3798	25.5168	19.3798	31.2231		-43.7255	33.3333	0	100	66.6667		3.01587	93.75	166.667	171.875	125		3.4375	70.5128	141.026	157.051	118.59		3.06452	23.4568	71.6049	112.346	97.5309		3.14516	5.73118	18.1756	47.9498	56.4014		3.0597	513.342
4.07801	0.689617	0.575956				4.22353	6.79195	7.59732				-41.4815	24.1171	24.2248	30.1464	30.2541		-42.1569	66.6667	0	66.6667	66.6667		4.04762	140.625	229.167	177.083	125		4.21875	102.564	169.872	160.256	121.795		4.03226	33.3333	81.4815	113.58	93.8272		4.1129	7.55197	20.8925	48.4337	56.2222		3.95522	679.557
4.92908	0.696175	0.575956	0.575956			5.05966	7.11409	8.02685	6.52349			-39.4444	28.7468	28.9621	23.0405	28.9621		-40.1961	33.3333	0	66.6667	66.6667		5.15873	229.167	265.625	177.083	119.792		5.3125	131.41	205.128	163.462	118.59		5.32258	48.1481	100	117.284	95.0617		5	8.70968	22.7061	49.3728	55.595		5.22388	849.163
6.20567	0.711475	0.645902				6.1731	7.38255	8.61745				-37.5926	27.6701	15.8269	27.6701	39.298		-38.2353	66.6667	33.3333	66.6667	100		6.11111	322.917	343.75	182.292	119.792		6.09375	185.897	237.179	166.667	121.795		6.12903	54.321	117.284	119.753	92.5926		6.20968	10.3118	24.7491	49.8638	54.9821		6.04478	1242.65
7.05674	0.720219	0.680874				7.14812	7.7047	9.10067				-35.7407	26.5935	26.5935	26.4858	38.1137		-36.0784	133.333	33.3333	66.6667	100		7.06349	494.792	411.458	187.5	114.583		7.10938	250	294.872	169.872	112.179		7.09677	69.1358	132.099	124.691	91.358		6.85484	11.2401	26.129	50.5663	54.7885		7.16418	1789.91
8.04965	0.731148	0.715847				8.12314	8.02685	9.63758				-33.7037	19.5952	25.5168	25.5168	31.0078		-34.3137	100	66.6667	100	133.333		8.09524	734.375	489.583	208.333	109.375		8.04688	323.718	339.744	179.487	112.179		8.22581	80.2469	143.21	128.395	92.5926		8.06452	11.9498	27.2867	51.2903	54.3978		8.20896	3393.26
9.04255	0.735519	0.75082				9.16667	8.24161	10.1208				-31.4815	29.9311	24.2248	29.9311	35.6374		-31.7647	133.333	66.6667	66.6667	100		8.88889	1062.5	562.5	208.333	119.792		9.21875	419.872	384.615	179.487	112.179		9.1129	85.1852	159.259	130.864	91.358		8.95161	12.8889	28.4373	51.3262	54.2151		9.1791	6215.51
10.1064	0.735519	0.763934	0.715847			10.0718	8.51007	10.443	8.2953			-29.6296	23.0405	17.3342	34.5607	28.9621		-30.1961	133.333	66.6667	66.6667	100		9.92063	1468.75	635.417	218.75	119.792		10.1563	535.256	416.667	189.103	108.974		10.1613	97.5309	167.901	134.568	91.358		10	12.9283	29.3728	51.5986	53.3728		10.2239	31226.8
11.1702	0.733333	0.781421				11.1162	8.83221	10.7651				-27.7778	16.1499	16.0422	27.4548	27.4548		-28.4314	133.333	66.6667	66.6667	100		10.873	1869.79	692.708	223.958	119.792		11.25	634.615	458.333	192.308	115.385		11.2097	101.235	175.309	135.802	91.358		11.129	13.2043	30.0932	51.8566	52.7563		11.2687	8819.54
12.1631	0.72459	0.779235				12.0204	8.99329	10.8725				-25.5556	20.6718	20.8872	32.4074	49.7416		-26.0784	133.333	66.6667	100	66.6667		11.9048	2156.25	739.583	218.75	119.792		12.1094	705.128	477.564	192.308	105.769		12.1774	108.642	182.716	135.802	87.6543		12.0968	13.4695	30.1254	51.9104	52.3548		12.2388	6711.9
13.0142	0.713661	0.774863				13.063	9.10067	10.9799				-23.5185	19.4875	19.5952	42.851	36.9294		-24.1176	166.667	33.3333	100	100		13.0159	2276.04	750	223.958	109.375		13.2031	730.769	480.769	192.308	112.179		13.0645	109.877	182.716	137.037	88.8889		12.9839	13.5054	30.1685	51.7312	51.5054		13.1343	5894.39
14.1489	0.691803	0.757377				13.9677	9.31544	10.8188				-21.6667	24.2248	24.2248	41.6667	47.4806		-21.7647	166.667	33.3333	133.333	100		13.9683	2171.88	739.583	218.75	114.583		14.0625	708.333	477.564	192.308	108.974		14.1935	108.642	181.481	134.568	87.6543		14.1129	13.5591	30.0036	51.1075	50.6667		14.1045	6666.67
15.0709	0.663388	0.731148	0.680874			15.0783	9.26174	10.6577	10.0134			-19.6296	23.0405	34.7761	46.404	46.5116		-20	133.333	66.6667	66.6667	133.333		14.8413	1880.21	697.917	218.75	104.167		15.2344	621.795	451.923	185.897	102.564		15.0806	101.235	176.543	129.63	86.4198		15.0806	13.3799	29.595	50.043	50.043		15.2239	8878.34
16.1348	0.64153	0.693989				15.982	9.36913	10.3356				-17.5926	21.8562	39.5134	68.5831	68.4755		-17.8431	166.667	66.6667	100	66.6667		16.1111	1468.75	635.417	213.542	109.375		16.3281	522.436	423.077	185.897	99.359		16.371	96.2963	165.432	129.63	85.1852		16.0484	13.1935	28.9749	49.4194	49.4194		16.194	31545.7
17.1277	0.617486	0.652459				17.0922	9.26174	9.74497				-15.3704	26.3781	49.9569	78.8114	67.3988		-15.6863	233.333	66.6667	100	33.3333		16.9841	1072.92	557.292	203.125	98.9583		17.1875	413.462	371.795	176.282	102.564		17.0968	85.1852	155.556	123.457	83.9506		17.0968	12.3548	28.1326	48.3513	47.9104		17.2388	6484.62
18.1915	0.593443	0.617486				18.0649	9.31544	9.20805				-13.5185	36.9294	77.95	89.1473	71.8131		-14.1176	300	166.667	166.667	33.3333		17.9365	739.583	468.75	203.125	98.9583		18.2031	317.308	333.333	169.872	96.1538		18.2258	76.5432	141.975	119.753	81.4815		17.9032	12.1756	27.5054	47.2832	47.0573		17.9851	3316.37
19.1135	0.556284	0.571585				18.9672	9.26174	8.56376				-11.4815	47.373	111.326	105.62	76.8734		-11.9608	333.333	233.333	166.667	100		18.9683	479.167	395.833	177.083	104.167		18.9844	243.59	278.846	157.051	92.9487		19.1935	65.4321	128.395	116.049	77.7778		18.9516	12	26.4444	45.5484	45.9928		19.1791	2118.95
20.0355	0.506011	0.523497	0.678689			20.0075	9.10067	7.97315				-9.44444	104.328	174.419	121.878	87.1016		-10	366.667	233.333	166.667	66.6667		19.8413	338.542	338.542	166.667	104.167		20.1563	176.282	240.385	150.641	89.7436		20.4032	55.5556	114.815	107.407	74.0741		20.0806	11.5914	25.3692	44.2581	44.7097		20.0746	1452.96
21.0993	0.44918	0.47541				20.9088	8.9396	7.27517				-7.77778	208.01	271.856	149.871	85.8096		-7.64706	500	300	133.333	100		21.0317	218.75	281.25	161.458	93.75		20.9375	137.821	205.128	144.231	92.9487		21.129	45.679	101.235	102.469	71.6049		20.9677	10.9677	23.6344	42.5233	43.4158		21.1194	1166.89
22.0922	0.401093	0.43388				21.8787	8.67114	6.73826				-5.92593	468.562	404.608	166.021	96.2532		-5.29412	666.667	333.333	166.667	133.333		21.9048	161.458	223.958	156.25	78.125		22.1875	105.769	176.282	137.821	89.7436		22.2581	40.7407	85.1852	97.5309	69.1358		21.9355	10.7849	22.5699	41.0108	42.1254		22.0149	1028.95
23.156	0.348634	0.387978				22.919	8.51007	6.04027				-3.51852	1077.63	554.587	194.121	100.883		-4.11765	900	400	200	133.333		23.0952	130.208	177.083	135.417	93.75		22.9688	86.5385	150.641	121.795	83.3333		22.9839	34.5679	77.7778	88.8889	66.6667		22.9032	10.172	21.724	39.0609	40.8351		23.0597	894.392
24.0071	0.300546	0.346448				23.8903	8.40268	5.44966				-1.85185	1884.8	681.525	198.751	88.286		-1.76471	1366.67	600	233.333	133.333		24.0476	93.75	151.042	125	88.5417		23.9844	67.3077	118.59	115.385	76.9231		24.1935	25.9259	66.6667	83.9506	64.1975		23.7903	9.32258	19.9892	37.3297	39.7634		24.1045	834.464
25.2128	0.243716	0.313661	0.427322			25.069	8.18792	4.80537	7.48993			0	2267.33	744.078	203.273	92.9156		0.392157	2233.33	766.667	166.667	166.667		24.9206	67.7083	125	119.792	83.3333		24.9219	54.4872	99.359	102.564	80.1282		25.2419	23.4568	56.7901	75.3086	62.963		24.7581	8.9319	18.6989	35.3728	38.2509		25.0746	844.64
												1.85185	1884.8	681.525	198.751	88.286		2.15686	4033.33	1166.67	233.333	133.333		25.9524	57.2917	98.9583	104.167	72.9167		25.9375	48.0769	96.1538	99.359	73.7179		26.0484	22.2222	48.1481	70.3704	59.2593		25.8871	8.5233	17.638	33.8566	36.7455		25.9701	1015.38
												3.51852	1077.63	554.587	194.121	100.883		4.11765	6533.33	1700	333.333	166.667		26.9841	41.6667	83.3333	98.9583	83.3333		26.7969	32.0513	76.9231	86.5385	73.7179		27.2581	19.7531	43.2099	64.1975	55.5556		27.0968	7.90323	16.7885	31.8996	35.2437		27.0896	1030.08
												5.92593	468.562	404.608	166.021	96.2532		6.27451	-6500	3000	400	166.667		27.9365	41.6667	72.9167	78.125	78.125		27.7344	35.2564	57.6923	76.9231	67.3077		28.2258	14.8148	35.8025	58.0247	50.6173		27.9032	7.94982	15.5018	30.172	33.9462		28.1343	967.888
												7.77778	208.01	271.856	149.871	85.8096		7.84314	-4033.33	5366.67	566.667	200		28.9683	31.25	62.5	72.9167	72.9167		28.6719	28.8462	54.4872	76.9231	57.6923		29.1935	14.8148	30.8642	51.8519	49.3827		28.871	7.32616	15.0968	27.9928	32.8781		29.0299	984.848
												9.44444	104.328	174.419	121.878	87.1016		10	-2200	66.6667	766.667	233.333		30.0794	26.0417	62.5	72.9167	57.2917		29.8438	22.4359	51.2821	70.5128	60.8974		30.4839	13.5802	29.6296	45.679	44.4444		30.0806	7.15054	14.7	26.9211	31.1541		30.2239	923.79
												11.4815	47.373	111.326	105.62	76.8734		12.3529	-1266.67	-5300	1033.33	266.667
										-1		13.5185	36.9294	77.95	89.1473	71.8131		13.7255	-900	-2900	1766.67	333.333
												15.3704	26.3781	49.9569	78.8114	67.3988		16.4706	-566.667	-1700	3000	433.333
												17.5926	21.8562	39.5134	68.5831	68.4755		17.8431	-400	-1000	5366.67	533.333
												19.6296	23.0405	34.7761	46.404	46.5116		20.5882	-333.333	-666.667	33.3333	800
												21.6667	24.2248	24.2248	41.6667	47.4806		22.3529	-266.667	-466.667	-5233.33	1066.67
												23.5185	19.4875	19.5952	42.851	36.9294		24.5098	-200	-366.667	-3000	1733.33
												25.5556	20.6718	20.8872	32.4074	49.7416		26.2745	-133.333	-266.667	-1733.33	3066.67
												27.7778	16.1499	16.0422	27.4548	27.4548		28.2353	-133.333	-200	-1066.67	5266.67
												29.6296	23.0405	17.3342	34.5607	28.9621		30.1961	-100	-166.667	-733.333	0
												31.4815	29.9311	24.2248	29.9311	35.6374		32.549	-33.3333	-166.667	-533.333	-5300
												33.7037	19.5952	25.5168	25.5168	31.0078		34.1176	-33.3333	-133.333	-400	-3033.33
												35.7407	26.5935	26.5935	26.4858	38.1137		36.4706	-66.6667	-133.333	-333.333	-1733.33
												37.5926	27.6701	15.8269	27.6701	39.298		38.6275	-33.3333	-66.6667	-266.667	-1100
												39.4444	28.7468	28.9621	23.0405	28.9621		40.5882	-33.3333	-33.3333	-200	-700
												41.4815	24.1171	24.2248	30.1464	30.2541		41.9608	-33.3333	-66.6667	-166.667	-500
												43.3333	19.3798	25.5168	19.3798	31.2231		44.5098	-33.3333	-33.3333	-133.333	-400
												45.5556	26.4858	32.1921	32.2997	32.1921		46.6667	0	-33.3333	-133.333	-333.333
												47.4074	27.5624	21.7485	27.5624	27.6701		48.4314	-33.3333	-66.6667	-133.333	-300
												49.2593	22.8252	28.6391	28.6391	28.7468		50.1961	0	-100	-133.333	-200
[truncated: 8 more columns]
